# Supplementary material for: A minimum of two years of undertreated primary hypothyroidism, as a result of drug-induced malabsorption of l-thyroxine, may have metabolic and cardiovascular consequences
Source: J Clin Transl Endocrinol. 2019 Apr 10;16:100189. doi: 10.1016/j.jcte.2019.100189 (PMC6462542; doi:10.1016/j.jcte.2019.100189)
Supplement: Supplementary data 1 [file mmc1.xml]

<?xml version="1.0" encoding="UTF-8" standalone="no"?><data:data><datasets><author>catalanoa@unime.it</author><type>0</type><dataset><value>1</value><reason>Data will be made available on request</reason><comments/></dataset></datasets></data:data>
